# Supplementary material for: Responses to Reduced Feeding Frequency in Captive-Born Cheetahs (Acinonyx jubatus): Implications for Behavioural and Physiological Stress and Gastrointestinal Health
Source: Animals (Basel). 2023 Aug 31;13(17):2783. doi: 10.3390/ani13172783 (PMC10486355; doi:10.3390/ani13172783)
Supplement: Supplementary file 1 [file animals-13-02783-s001.zip]

Archive with 1 entries (1 files):
- animals-2565889-supplementary.pdf
